# Supplementary material for: VERNALIZATION2 alters early tiller development in a facultative spring hexaploid bread wheat
Source: New Phytol. 2026 Feb 5;250(6):4022–35. doi: 10.1111/nph.70907 (PMC13193382; doi:10.1111/nph.70907)
Supplement: Supplementary file 1 — Dataset S1 Promoter analysis of ZCCT1 and ‐2. [file NPH-250-4022-s001.xlsx]

## Sheet: ZCCT-A1_wheat
	Location from start	SNP	ZCCT-A1a motifs	Motifs	Details	ZCCT-A1b motifs	Motifs	Details
SNP1	114	A -> G	cuRE	GTAC	copper-response element
SNP2	216	T -> G	root motif	ATATT	promoters of rolD	Dof / nodulin / ARR motif	AAAG / AAAGAT / NGATT	ARR1-binding element
SNP3	384	A -> G	SORLIP	GCCAC	PhyA-induced light response
insertion	638	TTGTCGACTCCGGAGGTGCCCACGCTGCCACACCCAACCCCCCCCCCCCCCCCCCCAGCCACCC				MYB / CBF / SORLIP	AACGG / RYCGAC / GCCAC
SNP4	654	A -> G	nodulin	CTCTT
SNP5	735	T -> C	no difference			no difference
SNP6	813	G -> A	MYB / GATA box	GGATA / GATA
SNP7	885	G -> A	no difference			no difference
SNP8	898	T -> C	no difference			no difference
SNP9	902	C -> T	no difference			no difference
SNP10	903	A -> C	no difference			no difference
SNP11	910	T del	root motif / TATA box	ATATT / TATAAAT
SNP12	912	T -> A
SNP13	914	T -> A
SNP14	1038	T -> C	MYB	CANNTG
SNP15	1358	G -> A	GTGA motif	GTGA	pectate lyase
SNP16	1412	A -> G	GTGA motif / homeodomain	GTGA / TGTCA		SORLIP	GCCAC	PhyA-induced light response
SNP17	1474	C -> T				bZIP TF / GTGA motif / WRKY	ACTCAT / GTGA / TGACT
SNP18	1811	T ins	no difference			no difference

## Sheet: ZCCT-B1_wheat
	Location from start	SNP	ZCCT-B1a motifs	Motifs	Details	ZCCT-B1b motifs	Motifs	Details
SNP1	2	T -> C	CAAT box	CAAT
SNP2	276	C -> G	no difference			no difference
SNP3	288	T -> C	GT-1 binding	GAAAAA	light sensing	Dof	AAAG
SNP4	293	T del	no difference			no difference
SNP5	311	C -> T				LTRE	CCGAC	low temperature responsive element
SNP6	393	G -> A	no difference			no difference
SNP7	494	A -> C	MYB	GANTTNC
SNP8	518	C -> T				MYC / MYB	CANNTG / CNGTTR
SNP9	530	C -> T	no difference			no difference
SNP10	627	C -> A	no difference			no difference
SNP11	639	C -> G				bZIP TF	ACACNNG
insertion	650	AGAGGTGCCCATGGAGCCACACCCCCCCCCCCCCCCCCAGCCA				SORLIP	GCCAC	PhyA-induced light response
SNP12	654	G -> A				MYB	CCWACC
SNP13	685	G -> T	no difference			no difference
SNP14	727	C -> T	no difference			no difference
SNP15	743	C del	no difference			no difference
SNP16	780	G -> A				RAV1 binding site	CAACA	AP2 binding site
SNP17	810	A -> G	RAV1 binding site	CAACA	AP2 binding site
SNP18	858	T -> C				cuRE	GTAC	copper-response element
SNP19	885	C -> A	CGCG box	VCGCGB	calmodulin
SNP20	890	A -> C	cuRE	GTAC	copper-response element
SNP21	919	G -> A	intron	TGCAGG	3' splice junction
SNP22	992	C -> T				RAV1 binding site	CAACA	AP2 binding site
SNP23	1004	G -> A	CGCG box / bZIP TF	VCGCGB / ACACNNG		MYC	CANNTG
SNP24	1028	A -> C	GATA box / I box	GATA / GATAAGR	light sensing
SNP25	1062	C -> T				WRKY	TTGACC
SNP26	1119	A -> G				GTGA motif	GTGA	pectate lyase
SNP27	1126	T -> C	no difference			no difference
SNP28	1146	T -> C	no difference			no difference
SNP29	1210	A -> G	histone H4 / CGACG element	CCGTCG / CGACG	hexamer / amylase	CMSRE-1 / Box A / ERF	TGGACGG / CCGTCC / AGCCGCC	sucrose / light / stress response
SNP30	1218	T ins				bZIP TF	ACACNNG
SNP31	1218	A -> G
SNP32	1255	C -> T	no difference			no difference
SNP33	1273	G -> A	Dof	AAAG
SNP34	1338	G -> A	no difference			no difference
SNP35	1343	A -> G	no difference			no difference
SNP36	1393	C -> T				GT-1 binding	GAAAAA	light sensing
SNP37	1401	T -> C	no difference			no difference
SNP38	1418	G -> C	no difference			no difference
SNP39	1426	A -> G				REbeta / MYB	CGGATA / GNATATNC	phytochrome
SNP40	1470	A -> G	WRKY / pollen	TTGACC / AGGTCA
SNP41	1510	A -> G	Homeodomain / WRKY / GTGA motif	TGTCA / TGAC / GTGA
SNP42	1550	C -> T	LTRE / CBF	CCGAC / RYCGAC
SNP43	1574	G -> A	MYB	MACCWAMC
SNP44	1587	T -> C	no difference			no difference
SNP45	1610	A -> G	no difference			no difference
SNP46	1630	A -> T				Dof	AAAG
SNP47	1639	C -> T	Dof	AAAG		poly A / TATA box	AATAAA / TTATTT
SNP48	1639	A ins
SNP49	1646	A -> G				E2F	TTTCCCGC	cell division
SNP50	1655	C -> T				Dof	ACTTTA
1658 onwards:
ZCCT-B1a motif	Motif	Location (direction)	ZCCT-B1b motif	Motif	Location (direction)
RYREPEATLEGUMINBOX	CATGCAY	2 (+)	ACGTATERD1	ACGT	1 (-)
RYREPEATBNNAPA	CATGCA	2 (+)	ABRELATERD1	ACGTG	1 (+)
CACTFTPPCA1	YACT	6 (+)	ACGTATERD1	ACGT	1 (+)
POLLEN1LELAT52	AGAAA	13 (+)	SEF4MOTIFGM7S	RTTTTTR	5 (+)
ROOTMOTIFTAPOX1	ATATT	16 (-)	RYREPEATBNNAPA	CATGCA	10 (-)
ACGTATERD1	ACGT	27 (-)	EBOXBNNAPA	CANNTG	12 (-)
RHERPATEXPA7	KCACGW	27 (-)	MYCATRD22	CACATG	12 (-)
ABRELATERD1	ACGTG	27 (+)	MYCCONSENSUSAT	CANNTG	12 (-)
ACGTATERD1	ACGT	27 (+)	EBOXBNNAPA	CANNTG	12 (+)
SEBFCONSSTPR10A	YTGTCWC	29 (-)	MYCCONSENSUSAT	CANNTG	12 (+)
GTGANTG10	GTGA	29 (+)	MYCATERD1	CATGTG	12 (+)
BIHD1OS	TGTCA	30 (-)	GTGANTG10	GTGA	19 (+)
WRKY71OS	TGAC	30 (+)	CANBNNAPA	CNAACAC	27 (-)
SEBFCONSSTPR10A	YTGTCWC	43 (+)	RAV1AAT	CAACA	28 (-)
TGTCACACMCUCUMISIN	TGTCACA	44 (+)	BIHD1OS	TGTCA	37 (+)
BIHD1OS	TGTCA	44 (+)	WRKY71OS	TGAC	38 (-)
WRKY71OS	TGAC	45 (-)	CPBCSPOR	TATTAG	44 (-)
GTGANTG10	GTGA	46 (-)	ROOTMOTIFTAPOX1	ATATT	46 (-)
CACTFTPPCA1	YACT	62 (+)	CURECORECR	GTAC	66 (-)
BIHD1OS	TGTCA	65 (+)	CURECORECR	GTAC	66 (+)
WRKY71OS	TGAC	66 (-)	CACTFTPPCA1	YACT	67 (+)
WBOXATNPR1	TTGAC	83 (+)	PREATPRODH	ACTCAT	68 (+)
ASF1MOTIFCAMV	TGACG	84 (+)	CAATBOX1	CAAT	72 (-)
WRKY71OS	TGAC	84 (+)	TATABOX5	TTATTT	78 (+)
ASF1MOTIFCAMV	TGACG	100 (-)	GT1CONSENSUS	GRWAAW	81 (-)
WRKY71OS	TGAC	101 (-)	IBOXCORE	GATAA	82 (-)
GATABOX	GATA	109 (-)	GATABOX	GATA	83 (-)
ASF1MOTIFCAMV	TGACG	114 (-)	INRNTPSADB	YTCANTYY	97 (+)
WRKY71OS	TGAC	115 (-)	TATABOX5	TTATTT	109 (-)
WBOXATNPR1	TTGAC	123 (+)	POLASIG1	AATAAA	110 (+)
BIHD1OS	TGTCA	124 (-)	ARR1AT	NGATT	115 (-)
WRKY71OS	TGAC	124 (+)	DOFCOREZM	AAAG	123 (-)
ASF1MOTIFCAMV	TGACG	141 (+)	EBOXBNNAPA	CANNTG	140 (-)
WRKY71OS	TGAC	141 (+)	MYCCONSENSUSAT	CANNTG	140 (-)
ASF1MOTIFCAMV	TGACG	155 (-)	CAATBOX1	CAAT	140 (+)
WRKY71OS	TGAC	156 (-)	EBOXBNNAPA	CANNTG	140 (+)
SORLIP2AT	GGGCC	173 (-)	MYCCONSENSUSAT	CANNTG	140 (+)
SITEIIATCYTC	TGGGCY	183 (-)	CAATBOX1	CAAT	142 (-)
GTGANTG10	GTGA	198 (+)	AMMORESVDCRNIA1	GGCCCCGGG	152 (-)
ASF1MOTIFCAMV	TGACG	199 (+)	SORLIP2AT	GGGCC	156 (+)
WRKY71OS	TGAC	199 (+)	SORLIP1AT	GCCAC	158 (+)
ASF1MOTIFCAMV	TGACG	212 (-)	CACTFTPPCA1	YACT	160 (+)
WRKY71OS	TGAC	213 (-)	AGCBOXNPGLB	AGCCGCC	169 (-)
CCAATBOX1	CCAAT	221 (+)	GCCCORE	GCCGCC	169 (-)
CAATBOX1	CAAT	222 (+)	INRNTPSADB	YTCANTYY	174 (+)
LRENPCABE	ACGTGGCA	225 (-)	NODCON2GM	CTCTT	182 (+)
ABREA2HVA1	CCTACGTGGC	226 (-)	OSE2ROOTNODULE	CTCTT	182 (+)
BOXIIPCCHS	ACGTGGC	226 (-)	SITEIIATCYTC	TGGGCY	218 (+)
ACGTABREMOTIFA2OSEM	ACGTGKC	226 (-)	RAV1AAT	CAACA	258 (-)
ABREATCONSENSUS	YACGTGGC	226 (-)	CACTFTPPCA1	YACT	265 (+)
SORLIP1AT	GCCAC	226 (+)
ABRELATERD1	ACGTG	228 (-)
ACGTATERD1	ACGT	229 (-)
ACGTATERD1	ACGT	229 (+)
ARR1AT	NGATT	234 (+)
EECCRCAH1	GANTTNC	235 (+)
GT1CONSENSUS	GRWAAW	236 (-)
EBOXBNNAPA	CANNTG	241 (-)
MYCCONSENSUSAT	CANNTG	241 (-)
CAATBOX1	CAAT	241 (+)
EBOXBNNAPA	CANNTG	241 (+)
MYCCONSENSUSAT	CANNTG	241 (+)
CAATBOX1	CAAT	243 (-)
WBOXATNPR1	TTGAC	244 (+)
WBOXHVISO1	TGACT	245 (+)
WRKY71OS	TGAC	245 (+)
WBOXNTERF3	TGACY	245 (+)
HEXMOTIFTAH3H4	ACGTCA	258 (-)
UPRMOTIFIAT	CCACGTCA	258 (-)
ASF1MOTIFCAMV	TGACG	258 (+)
AUXRETGA2GMGH3	TGACGTGGC	258 (+)
HEXAT	TGACGTGG	258 (+)
TGACGTVMAMY	TGACGT	258 (+)
WRKY71OS	TGAC	258 (+)
ACGTATERD1	ACGT	260 (-)
BOXIIPCCHS	ACGTGGC	260 (+)
ACGTABREMOTIFA2OSEM	ACGTGKC	260 (+)
ABRELATERD1	ACGTG	260 (+)
ACGTATERD1	ACGT	260 (+)
SORLIP1AT	GCCAC	262 (-)
ACGTATERD1	ACGT	272 (-)
ABRELATERD1	ACGTG	272 (+)
ACGTATERD1	ACGT	272 (+)
CACTFTPPCA1	YACT	279 (+)
CARGCW8GAT	CWWWWWWWWG	281 (-)
CARGCW8GAT	CWWWWWWWWG	281 (+)
SEBFCONSSTPR10A	YTGTCWC	288 (+)
TGTCACACMCUCUMISIN	TGTCACA	289 (+)
BIHD1OS	TGTCA	289 (+)
WRKY71OS	TGAC	290 (-)
GTGANTG10	GTGA	291 (-)
POLLEN1LELAT52	AGAAA	295 (+)
ASF1MOTIFCAMV	TGACG	301 (-)
WRKY71OS	TGAC	302 (-)
ARR1AT	NGATT	307 (+)
CAATBOX1	CAAT	318 (+)
AUXREPSIAA4	KGTCCCAT	330 (+)
GGTCCCATGMSAUR	GGTCCCAT	330 (+)
GT1CONSENSUS	GRWAAW	340 (-)
SITEIIATCYTC	TGGGCY	349 (-)
CCAATBOX1	CCAAT	352 (+)
CAATBOX1	CAAT	353 (+)
CACTFTPPCA1	YACT	369 (+)
DOFCOREZM	AAAG	371 (-)
EECCRCAH1	GANTTNC	391 (-)
ARR1AT	NGATT	394 (-)
CARGATCONSENSUS	CCWWWWWWGG	404 (-)
CCAATBOX1	CCAAT	404 (+)
CARGATCONSENSUS	CCWWWWWWGG	404 (+)
CAATBOX1	CAAT	405 (+)
CAATBOX1	CAAT	421 (+)
ROOTMOTIFTAPOX1	ATATT	422 (-)
ROOTMOTIFTAPOX1	ATATT	423 (+)
GT1CONSENSUS	GRWAAW	425 (-)
TBOXATGAPB	ACTTTG	430 (-)
DOFCOREZM	AAAG	431 (+)
CACTFTPPCA1	YACT	433 (-)
CURECORECR	GTAC	434 (-)
CURECORECR	GTAC	434 (+)
S1FBOXSORPS1L21	ATGGTA	435 (-)
EBOXBNNAPA	CANNTG	438 (-)
CATATGGMSAUR	CATATG	438 (-)
MYCCONSENSUSAT	CANNTG	438 (-)
EBOXBNNAPA	CANNTG	438 (+)
CATATGGMSAUR	CATATG	438 (+)
MYCCONSENSUSAT	CANNTG	438 (+)
ARR1AT	NGATT	451 (-)
GTGANTG10	GTGA	453 (-)
CACTFTPPCA1	YACT	454 (+)
CAATBOX1	CAAT	458 (+)
ROOTMOTIFTAPOX1	ATATT	459 (-)
BOXLCOREDCPAL	ACCWWCC	467 (+)
ROOTMOTIFTAPOX1	ATATT	500 (-)
GATABOX	GATA	502 (-)
MYBST1	GGATA	502 (-)
GATABOX	GATA	517 (+)
GT1CONSENSUS	GRWAAW	517 (+)
IBOXCORE	GATAA	517 (+)
ROOTMOTIFTAPOX1	ATATT	520 (-)
GATABOX	GATA	522 (-)
MYBST1	GGATA	522 (-)
TATCCAYMOTIFOSRAMY3D	TATCCAY	522 (+)
TATCCAOSAMY	TATCCA	522 (+)
TATCCACHVAL21	TATCCAC	522 (+)
POLLEN2LELAT52	TCCACCATA	524 (+)
ROOTMOTIFTAPOX1	ATATT	532 (+)
CAATBOX1	CAAT	534 (-)
WBOXATNPR1	TTGAC	535 (+)
BIHD1OS	TGTCA	536 (-)
WRKY71OS	TGAC	536 (+)
ARR1AT	NGATT	542 (-)
GTGANTG10	GTGA	544 (-)
CACGCAATGMGH3	CACGCAAT	545 (+)
CAATBOX1	CAAT	549 (+)
ROOTMOTIFTAPOX1	ATATT	550 (-)
BOXLCOREDCPAL	ACCWWCC	558 (+)
ARR1AT	NGATT	568 (+)
CURECORECR	GTAC	581 (-)
CURECORECR	GTAC	581 (+)
CAATBOX1	CAAT	584 (+)
ARR1AT	NGATT	585 (-)
RBCSCONSENSUS	AATCCAA	585 (+)
CCAATBOX1	CCAAT	588 (+)
CAATBOX1	CAAT	589 (+)

## Sheet: ZCCT-A2_wheat
	Location from start	SNP	ZCCT-A2a motifs	Motifs	Details	ZCCT-A2b motifs	Motifs	Details
SNP1	175	G -> A	RYREPEATBNNAPA	CATGCA	Auxin signalling pathway
SNP2	478	C -> T	CAAT box	CAAT
SNP3	500	A ins	no difference			no difference
SNP4	579	T ins	no difference			no difference
SNP5	601	C -> G	bZIP TF	ACACNNG
SNP6	640	G -> C	no difference			no difference
SNP7	687	G -> A	no difference			no difference
SNP8	717	T ins	no difference			no difference
SNP9	871	T -> C	no difference			no difference
SNP10	1154	G -> A	no difference			no difference
SNP11	1169	C -> G	no difference			no difference
SNP12	1214	A -> G	no difference			no difference
insertion	1259	AACAACAACAACAACAACAACAAC	-10 promoter element	TATTCT	involved in chloroplast gene expression / light signalling	RAV1 binding sites	CAACA	AP2 binding site
SNP13	1261	T -> C				RAV1 binding site	CAACA	AP2 binding site
SNP14	1429	G -> A	no difference			no difference
SNP15	1451	C -> A				GTGA motif	GTGA	pectate lyase
SNP16	1455	A -> G				MYC / homeodomain	CANNTG / TGTCA
SNP17	1470	T -> C	GATA box	GATA
SNP18	1511	G -> T	no difference			no difference
SNP19	1524	G -> A	no difference			no difference
SNP20	1630	A -> G	no difference			no difference

## Sheet: ZCCT-B2_wheat
	Location from start	SNP	ZCCT-B2a motifs	Motifs	Details	ZCCT-B2b motifs	Motifs	Details
SNP1	62	T -> G	no difference			no difference
SNP2	67	G -> T				LTRE	CCGAC
SNP3	68	A -> C
insertion	79	TGAGGAAGAAGAGGAGACAGCGA				RAV1 / nodulin / ARF	CAACA / CTCTT / TGTCTC	AP2 binding site / root / auxin response
SNP4	80	C -> T				bZIP TF	ACTCAT
SNP5	93	T -> G	no difference			no difference
SNP6	104	T -> C	Dof, CArG, TATA box	AAAG / CWWWWWWWWG / TATTTAA
SNP7	107	A -> G
SNP8	139	C -> G				intron	TGCAGG	3' splice junction
SNP9	181	A -> C	bZIP TF	ACACNNG
SNP10	207	C -> A	MYB, RAV1, MYC	CNGTTR / CAACA / CANNTG		Dof	AAAG
SNP11	211	T -> C
SNP12	562	G ins	MYB	WAACCA		SEF3 binding site	AACCCA
SNP13	702	A -> G	additional poly A signal	AATAAT
SNP14	718	T -> A	ARR1 binding site	NGATT
deletion	765	GACCTTACAAACACACACATATA	napA, NC box II	CAAACAC / ATAGAA	storage, plastid	GT-1 binding	GAAAAA	light sensing
SNP15	911	T del	no difference			no difference
deletion	940	CAACGAGCATGAAGT	WRKY	TTGAC
SNP16	958	C -> T				CAAT box	CAAT
SNP17	1085	G -> A				LTRE / Dof	CCGAAA / AAAG
SNP18	1268	C -> T				Homeodomain / WRKY	TGTCA / TGAC
SNP19	1357	C -> G	no difference			no difference
deletion	1383	CCGGCCACCGCAGGATTCAC	SORLIP / ARR1 / GTGA motif	GCCAC / NGATT / GTGA		WRKY	TTGACC
SNP20	1410	A -> G	SORLIP	GCCAC
SNP21	1440	A -> G	intron	TGCAGG	3' splice junction
SNP22	1462	A -> C				Homeodomain / WRKY	TGTCA / TTGAC
SNP23	1663	G -> A				MYB	WAACCA
SNP24	1855	C -> T	no difference			no difference

## Sheet: ZCCT-A1_ancestors
			Triticum aestivum			Triticum turgidum cv. Svevo
	Location from start	SNP	ZCCT-A1a motifs	Motifs	Details	TRITD5Av1G253700	Motifs	Details
altered sequence	638 - 654	AACCCCTCGCTGTTGC -> TTGTCGACTCCGGAGG	RAV1 / nodulin	CAACA / CTCTT		CBF	GTCGAC
SNP1	894	C ins	no difference			no difference
SNP2	910	T -> A	no difference			no difference
			Triticum aestivum			Triticum urartu
	Location from start	SNP	ZCCT-A1a motifs	Motifs	Details	TuG1812G0500005505.01	Motifs	Details
SNP1	216	T -> G	root motif	ATATT	promoters of rolD	Dof / nodulin / ARR motif	AAAG / AAAGAT / NGATT	ARR1-binding element
SNP2	405	T ins				CArG box	CWWWWWWWWG
altered sequence	564 - 637	TGGAAACTAAACTCTAGAATGAGAACCAGCGAGGACTCTTCTCCCCCAAGCTTAACCGGCCTCCTGGATCGCCG -> CGCTGCCACACCAACCCCCCCCCCCCCCCCCCCCCCCCCCCCCCCCCCCCCCCCCCCCCCCCCCCCAGCCACCC	Inr / nodulin / GT1	YTCANTYY / CTCTT / GGTTAA	light response / roots / light response	SORLIP / MYB / SORLIP	GCCAC / MACCWAMC / GCCAC
SNP3	654	A -> G	nodulin	CTCTT
SNP4	716	C -> T	GT1	GAAAAA	light response	CArG box	CWWWWWWWWG
SNP5	735	T -> C	no difference			no difference
SNP6	795	T del	Pyramidine box	CCTTTT
SNP7	868	T -> C	nodulin	AAAGAT	roots
SNP8	887	G -> A	no difference			no difference
SNP9	894	C ins	no difference			no difference
SNP10	910	T -> A	no difference			no difference
SNP11	994	C -> T				RY repeat	CATGCAT	storage
SNP12	1038	T -> C	MYB	CANNTG
SNP13	1114	G -> T	plastid responsive element	SCGAYNRNNNNNNNNNNNNNNNHD	light response
SNP14	1188	G -> T	no difference			no difference
SNP15	1328	A -> T	WRKY	TGACY
SNP16	1382	G -> A	histone H4 / CGACG element	CCGTCG / CGACG	hexamer / amylase
SNP17	1412	A -> G	GTGA motif / homeodomain	GTGA / TGTCA		SORLIP	GCCAC	PhyA-induced light response
SNP18	1481	G -> A	circadian regulation	CAANNNNATC		CAAT box	CAAT
deletion	1597	GCATTGCTCGAATATGCTTGGACTGATTCTTCAGGATGAAAAC	CAAT box / PHR1 / root	CAAT / GNATATNC / ATATT	phosphate starvation
SNP19	1679	A -> G	cuRE	GTAC	copper-response element
SNP20	1746	G -> A	no difference			no difference
SNP21	1811	T ins	no difference			no difference
			Triticum aestivum			Triticum spelta
	Location from start	SNP	ZCCT-A1b motifs	Motifs	Details	TraesTSP5A01G571100	Motifs	Details
insertion	638	CCCCCCCCCCCCCCCCCCCCCCCCCCC	no difference			no difference
SNP1	914	A del	no difference			no difference

## Sheet: ZCCT-B1_ancestors
			Triticum aestivum			Triticum spelta
	Location from start	SNP	ZCCT-B1a motifs	Motifs	Details	TraesTSP4B01G401100 motifs	Motifs	Details
SNP1	743	C ins	no difference			no difference

## Sheet: ZCCT-D1_ancestors
			Triticum aestivum			Aegilops tauschii				Triticum spelta (TraesTSP4D01G390300) promoter identical to T. aestivum
	Location from start	SNP	ZCCT-D1 motifs	Motifs	Details	AET4Gv20849700	Motifs	Details
SNP1	28	G -> A	no difference			no difference
insertion	315	TTTC				Additional Dof	AAAG
SNP2	519	A -> G	cuRE	GTAC	copper-response element
SNP3	615	G -> T	no difference			no difference
SNP4	630	C -> A	GT1 / MYB	GGTTAA / WAACCA		GA-responsive element	TAACAAR
SNP5	649	T -> C				histone H4 / CGACG element	CCGTCG / CGACG	hexamer / amylase
SNP6	664	T -> C	no difference			no difference
SNP7	768	A -> G				CGCG box	VCGCGB	calmodulim
SNP8	781	T ins	no difference			no difference
SNP9	793	C del	no difference			no difference
SNP10	881	T -> C	GTGA box	GTGA
SNP11	953	T -> G	GCN4 motif / GTGA box	TGAGTCA / GTGA	storage	ASF-1 motif	TGACG	stress response
SNP12	996	C -> T	no difference			no difference
SNP13	1102	T -> C	no difference			no difference
SNP14	1167	G -> A				MYB	CNGTTR
SNP15	1379	A -> G	Inr	YTCANTYY	light response
SNP16	1420	A -> G	SPBF binding / TATA box	TACTATT / TATAAAT	sporamin
SNP17	1435	C -> T	MYB	AACGG		GT1	GRWAAW
SNP18	1496	A -> G	ARR1 binding	NGATT		MYB	WAACCA
SNP19	1542	A -> G				GTGA box	GTGA
SNP20	1585	T -> C	TATA box	TTATTT		Poly A	AATAAT
SNP21	1647	G -> A	RAV1	CAACA	AP2
SNP22	1672	G -> A	circadian regulation	CAANNNNATC		ARR1 binding	NGATT
SNP23	1683	A -> G	prolamine box	TGCAAAG
SNP24	1748	T -> C	no difference			no difference
SNP25	1768	G -> A	napA	CNAACAC	storage
SNP26	1879	C ins	MYB	GANTTNC
SNP27	1911	G -> C	Additional GCC box	GCCGCC
SNP28	1951	G -> A				GTGA box	GTGA

## Sheet: ZCCT-A2_ancestors
			Triticum aestivum			Triticum turgidum cv. Svevo
	Location from start	SNP	ZCCT-A2a motifs	Motifs	Details	TRITD5Av1G253660	Motifs	Details
deletion	1262	AAC	Additional RAV1	CAACA
			Triticum aestivum			Triticum urartu
	Location from start	SNP	ZCCT-A2b motifs	Motifs	Details	TuG1812G0500005504.01	Motifs	Details
insertion	33	TTGT				Glutelin	AACAAAC
SNP1	119	G -> A	no difference			no difference
SNP2	478	T -> C	RAV1	CAACA		CAAT box	CAAT
SNP3	567	G del	homeodomain / WRKY / CAAT box	TGTCA / TTGAC / CAAT
SNP4	621	G -> C	calmodulin / ABRE	VCGCGB / MACGYGB		SORLIP	GGGCC
SNP5	642	C -> G	no difference			no difference
deletion	719	TTTT	no difference			no difference
SNP6	874	C -> T	no difference			no difference
SNP7	1157	A -> G	no difference			no difference
deletion	1179	GCA	no difference			no difference
SNP8	1205	A -> G	MYB / RAV1	CNGTTR / CAACA
SNP9	1228	G -> A	no difference			no difference
deletion	1262	AACAAC	Additional RAV1 sites	CAACA
SNP10	1270	C -> T				light regulation	TATTCT
SNP11	1456	A -> G	no difference			no difference
SNP12	1478	A -> C	GTGA box / MYC	GTGA / CATGTG
SNP13	1538	T -> G	no difference			no difference
SNP14	1551	A -> G	no difference			no difference
SNP15	1639	C -> G	circadian / CARE	CAANNNNATC / CAACTC
			Triticum aestivum			Triticum spelta
	Location from start	SNP	ZCCT-A2b motifs	Motifs	Details	TraesTSP5A01G571000	Motifs	Details
insertion	1262	AAC				Additional RAV1	CAACA

## Sheet: ZCCT-D2_ancestors
			Triticum aestivum			Aegilops tauschii
	Location from start	SNP	ZCCT-D2 motifs	Motifs	Details	AET4Gv20849500	Motifs	Details
SNP1	74	A -> G	no difference			no difference
SNP2	581	G -> A	CBF / GATA box	RYCGAC / GATA		homeobox / WRKY / CAAT box / root	TGTCA / TTGAC / CAAT / ATATT
insertion	589	TCT				nodulin / Dof	CTCTT / AAAG
SNP3	590	A -> T
SNP4	612	G -> C	no difference			no difference
SNP5	646	A -> G	ABRE / G box / SORLIP	ACGTSSSC / MCACGTGGC / GCCAC
SNP6	769	C -> T	MYB	WAACCA
SNP7	816	C -> G	SEF4 binding	RTTTTTR	storage	Dof / GT1	AAAG / GAAAAA
SNP8	863	T -> C	intron	TGCAGG	3' splice junction
SNP9	961	T -> C	EEC motif / ASF-1 / WRKY / CAAT box	GANTTNC / TGACG / TTGAC / CAAT		histone H4 / CGACG element / CBF	CCGTCG / CGACG / RYCGAC
SNP10	966	A -> G
SNP11	971	A -> T				WRKY	CTGACY
SNP12	1071	T -> C	no difference			no difference
SNP13	1117	C -> T				ARR1	NGATT
SNP14	1141	A del	no difference			no difference
SNP15	1313	G -> A	no difference			no difference
SNP16	1427	G -> A				SORLIP	GCCAC
SNP17	1555	T -> C	no difference			no difference
SNP18	1909	A -> T	bZIP TF	ACACNNG
SNP19	1953	C -> T	ABRE / G box	MACGYGB / CACGTG
SNP20	2016	C -> A	Inr / ARR1	YTCANTYY / NGATT
Triticum spelta (TraesTSP4D01G390200) promoter identical to T. aestivum
