# Supplementary material for: VERNALIZATION2 alters early tiller development in a facultative spring hexaploid bread wheat
Source: New Phytol. 2026 Feb 5;250(6):4022–35. doi: 10.1111/nph.70907 (PMC13193382; doi:10.1111/nph.70907)
Supplement: Supplementary file 3 — Table S4 Ensembl codes/identified regions for each copy of VRN2 in the 10+ genomes cultivars. Table S5 Promoter regions and haplotypes for each copy of VRN2 from wheat pan‐genome. Table S6 Orthologous copies of each VRN2 in related grass species. Table S7 VRN1 and VRN2 alleles in Cadenza. Please note: Wiley is not responsible for the content or functionality of any Supporting Information supplied by the authors. Any queries (other than missing material) should be directed to the New Phytologist Central Office. [file NPH-250-4022-s003.xlsx]

## Sheet: S4
Table S4. Ensembl codes/identified regions for each copy of VRN2 in the 10+ genomes cultivars
Cultivar	Growth habit	ZCCT-A1	Allele	Direction	ZCCT-B1	Allele	Direction	ZCCT-D1	Direction	Allele	ZCCT-A2	Allele	Direction	ZCCT-B2	Direction	ZCCT-D2	Direction	Allele
Triticum aestivum cv. Chinese Spring v1.2	Spring	TraesCS5A02G541300	ZCCT-A1a	R	TraesCS4B02G372700	ZCCT-B1a	F	TraesCS4D02G364500	R	ZCCT-D1a	TraesCS5A02G541200	ZCCT-A2a	R	4B:657524452-657526629	F	TraesCS4D02G364400	R	ZCCT-D2a
Triticum aestivum cv. Chinese Spring v2.1	Spring	TraesCS5A03G1265900	ZCCT-A1a	R	TraesCS4B03G0958300	ZCCT-B1a	F	TraesCS4D03G0834600	R	ZCCT-D1a	TraesCS5A03G1265700	ZCCT-A2a	R	4B:657427381-657429558	F	TraesCS4D03G0834500	R	ZCCT-D2a
Triticum aestivum cv. Cadenza	Facultative Spring	TraesCAD_scaffold_018151_01G000500	ZCCT-A1a	R	TraesCAD_scaffold_009874_01G000200	ZCCT-B1b	R	TraesCAD_scaffold_029958_01G000300	F	ZCCT-D1a	TraesCAD_scaffold_018151_01G000300	ZCCT-A2a	R	TraesCAD_scaffold_009874_01G000100	R	TraesCAD_scaffold_060503_01G000100	F	ZCCT-D2a
Triticum aestivum cv. Claire	Winter	TraesCLE_scaffold_027543_01G000500	ZCCT-A1b	F	TraesCLE_scaffold_013193_01G000300	ZCCT-B1b	F	TraesCLE_scaffold_084351_01G000100	F	ZCCT-D1a	TraesCLE_scaffold_027543_01G000600	ZCCT-A2b	F	TraesCLE_scaffold_013193_01G000400	F	TraesCLE_scaffold_058089_01G000500	R	ZCCT-D2a
Triticum aestivum cv. Julius	Winter	TraesJUL5A03G02800140	ZCCT-A1b	R	TraesJUL4B03G02424320	ZCCT-B1a	F	scaffold_v5_27-1:2871137-2875165	R	N/A	TraesJUL5A03G02800110	ZCCT-A2b	R	TraesJUL4B03G02424310	F	scaffold_v5_27-1:2818101-2821890	R	N/A
Triticum aestivum cv. Jagger	Winter	TraesJAG5A03G02782630	ZCCT-A1a	R	TraesJAG4B03G02403240	ZCCT-B1b	F	TraesJAG4D03G02562400	R	ZCCT-D1a	unannotated	n/a	R	4B:657303400-657305772	F	TraesJAG4D03G02562380	R	ZCCT-D2a
Triticum aestivum cv. Paragon	Spring	TraesPARA_EIv1.0_1506700	ZCCT-A1a	F	TraesPARA_EIv1.0_1402330	ZCCT-B1b	F	TraesPARA_EIv1.0_1497650	F	ZCCT-D1a	TraesPARA_EIv1.0_1506720	ZCCT-A2a	R	TraesPARA_EIv1.0_1402340	F	TraesPARA_EIv1.0_1497640	F	ZCCT-D2a
Triticum aestivum cv. Robigus	Winter	TraesROB_scaffold_014035_01G000100	ZCCT-A1a	F	TraesROB_scaffold_183698_01G000200	ZCCT-B1c	R	TraesROB_scaffold_047669_01G000100	R	ZCCT-D1a	TraesROB_scaffold_014035_01G000300	ZCCT-A2a	F	rob_scaffold_183698:5-2185	R	TraesROB_scaffold_050874_01G000100	F	ZCCT-D2a
Triticum aestivum cv. Weebill	Spring	TraesWEE_scaffold_011031_01G000100	ZCCT-A1a	F	TraesWEE_scaffold_183567_01G000100	ZCCT-B1a	F	TraesWEE_scaffold_007779_01G000100	R	ZCCT-D1a	TraesWEE_scaffold_011031_01G000300	ZCCT-A2a	F	wee_scaffold_183567:11458-13637	F	TraesWEE_scaffold_053891_01G000500	R	ZCCT-D2a
Triticum aestivum cv. Kariega	Spring	TraesKAR5A01G0429970	ZCCT-A1a	R	TraesKAR4B01G0443280	ZCCT-B1b	F	TraesKAR4D01G0370690	R	ZCCT-D1a	TraesKAR5A01G0429950	ZCCT-A2a	R	TraesKAR4B01G0443290	F	TraesKAR4D01G0370660	R	ZCCT-D2a
Triticum aestivum cv. Mace	Facultative Spring	TraesMAC5A03G02780570	ZCCT-A1a	F	scaffold_corrected_v3_16884:4953505-4954848	N/A	F	scaffold_corrected_v3_16884:4950820-4954848	F	N/A	TraesMAC5A03G02780590	ZCCT-A2a	F	4B:653374500-653376916	R	scaffold_corrected_v3_16884:5005464-5009253	F	N/A
Triticum aestivum cv. Norin 61	Facultative Spring	TraesNOR5A03G02806020	ZCCT-A1a	F	TraesNOR4B03G02423780	ZCCT-B1c	F	scaffold_corrected_529:1381949-1385976	R	N/A	TraesNOR5A03G02806040	ZCCT-A2a	F	4B:654432452-654434868	F	scaffold_corrected_529:1327859-1331648	R	N/A
Triticum aestivum cv. Sy Mattis	Winter	TraesSYM5A03G02811160	ZCCT-A1b	R	TraesSYM4B03G02432450	ZCCT-B1a	F	scaffold_corrected_130-1:9367642-9371670	F	N/A	TraesSYM5A03G02811130	ZCCT-A2b	R	4B:650567984-650570341	F	scaffold_corrected_130-1:9425196-9427445	F	N/A
Triticum aestivum cv. Landmark	Spring	TraesLDM5A03G02784280	ZCCT-A1a	R	TraesLDM4B03G02407300	ZCCT-B1b	F	scaffold_v5_3776:1355705-1359733	R	N/A	TraesLDM5A03G02784260	ZCCT-A2a	R	4B:674067457-674069833	F	scaffold_v5_3776:1301407-1305196	R	N/A
Triticum aestivum cv. Lancer	Spring	TraesLAC5A03G02736170	ZCCT-A1a	R	scaffold_corrected_v1_144863:1369-2837	N/A	R	scaffold_corrected_v1_1621876:2639583-2643611	R	N/A	TraesLAC5A03G02736150	ZCCT-A2a	R	TraesLAC4B03G02359340	R	scaffold_corrected_v1_1621876:2584580-2588369	R	N/A
Triticum aestivum cv. Arinalrfor	Winter	TraesARI5A03G02823310	ZCCT-A1b	R	TraesARI4B03G02443130	ZCCT-B1a	F	scaffold_v3_408-6:4532321-4536349	F	N/A	TraesARI5A03G02823280	ZCCT-A2b	R	4B:660657231-660659430	F	scaffold_v3_408-6:4586504-4590293	F	N/A
Triticum aestivum cv. Stanley	Spring	TraesSTA5A03G02772450	ZCCT-A1a	R	TraesSTA4B03G02400400	ZCCT-B1b	F	scaffold_v3_913:2555000-2559028	R	N/A	TraesSTA5A03G02772430	ZCCT-A2c	R	4B:680694176-680696552	F	scaffold_v3_913:2499655-2503444	R	N/A
Triticum aestivum cv. Renan	Winter	TraesRN5A0101285600	ZCCT-A1a	R	TraesRN4B0100991400	ZCCT-B1b	F	TraesRN4D0100868400	R	ZCCT-D1a	TraesRN5A0101285400	ZCCT-A2a	R	4B:658640682-658643058	F	TraesRN4D0100868300	R	ZCCT-D2a
		ZCCT-A1a = ref			ZCCT-B1a = ref						ZCCT-A2a = ref
		ZCCT-A1b = Q35E, R173W, C177R			ZCCT-B1b = D6G, P14S, F18V, R24H, V92A, D203G						ZCCT-A2b = R29Q, D46G
					ZCCT-B1c = H46del						ZCCT-A2c = A102S, R103Y, 103 ins DYF, R108L

## Sheet: S5
Table S5. Promoter regions and haplotypes for each copy of VRN2 from wheat pan genome.
Cultivar	ZCCT-A1	Allele	ZCCT-B1	Allele	ZCCT-D1	Allele	ZCCT-A2	Allele	ZCCT-B2	Allele	ZCCT-D2	Allele
Triticum aestivum cv. Chinese Spring v2.1	TraesCS5A03G1265900	ZCCT-A1a	TraesCS4B03G0958300	ZCCT-B1a	TraesCS4D03G0834600	ZCCT-D1a	TraesCS5A03G1265700	ZCCT-A2a	4B:657427381-657429558	N/A	TraesCS4D03G0834500	ZCCT-D2a
Triticum aestivum cv. Cadenza	TraesCAD_scaffold_018151_01G000500	ZCCT-A1a	TraesCAD_scaffold_009874_01G000200	ZCCT-B1b	TraesCAD_scaffold_029958_01G000300	ZCCT-D1a	TraesCAD_scaffold_018151_01G000300	ZCCT-A2a	TraesCAD_scaffold_009874_01G000100	ZCCT-B2b	TraesCAD_scaffold_060503_01G000100	ZCCT-D2a
Triticum aestivum cv. Claire	TraesCLE_scaffold_027543_01G000500	ZCCT-A1b	TraesCLE_scaffold_013193_01G000300	ZCCT-B1b	TraesCLE_scaffold_084351_01G000100	ZCCT-D1a	TraesCLE_scaffold_027543_01G000600	ZCCT-A2b	TraesCLE_scaffold_013193_01G000400	ZCCT-B2b	TraesCLE_scaffold_058089_01G000500	ZCCT-D2a
Triticum aestivum cv. Abo	chr5A : 703434711 - 703436711	ZCCT-A1a	chr4B : 674536274 - 674538274	ZCCT-B1b	chr4D : 523731968 - 523733968	ZCCT-D1a	chr5A : 703417990 - 703419990	ZCCT-A2a	chr4B : 674549627 - 674551627	ZCCT-B2b	chr4D : 523677125 - 523679125	ZCCT-D2a
Triticum aestivum cv. AMN	chr5A : 705292497 - 705294497	ZCCT-A1a	chr4B : 687415934 - 687417934	ZCCT-B1b	chr4D : 521569789 - 521571789	ZCCT-D1a	chr5A : 705275777 - 705277777	ZCCT-A2a	chr4B : 687429292 - 687431292	ZCCT-B2b	chr4D : 521514959 - 521516959	ZCCT-D2a
Triticum aestivum cv. BJ8	chr5A : 709568205 - 709570205	ZCCT-A1a	chr4B : 678115360 - 678117360	ZCCT-B1b	chr4D : 518592713 - 518594713	ZCCT-D1a	chr5A : 709551484 - 709553484	ZCCT-A2a	chr4B : 678128721 - 678130721	ZCCT-B2b	chr4D : 518647544 - 518649544	ZCCT-D2a
Triticum aestivum cv. CM42	chr5A : 707318084 - 707320084	ZCCT-A1a	chr4B : 665277857 - 665279857	ZCCT-B1b	chr4D : 520626096 - 520628096	ZCCT-D1b	chr5A : 707301366 - 707303366	ZCCT-A2a	chr4B : 665291212 - 665293212	ZCCT-B2b	chr4D : 520558978 - 520560978	ZCCT-D2b
Triticum aestivum cv. CS	chr5A : 706146265 - 706148265	ZCCT-A1a	chr4B : 688844816 - 688846816	ZCCT-B1a	chr4D : 518412034 - 518414034	ZCCT-D1a	chr5A : 706129547 - 706131547	ZCCT-A2a	chr4B : 688855884 - 688857884	ZCCT-B2a	chr4D : 518357214 - 518359214	ZCCT-D2a
Triticum aestivum cv. HD6172	chr5A : 677385542 - 677387542	ZCCT-A1a	chr4B : 676660042 - 676662042	ZCCT-B1b	chr4D : 516788789 - 516790789	ZCCT-D1a	chr5A : 677368822 - 677370822	ZCCT-A2a	chr4B : 676673402 - 676675402	ZCCT-B2b	chr4D : 516843614 - 516845614	ZCCT-D2a
Triticum aestivum cv. JM22	chr5A : 710479157 - 710481157	ZCCT-A1a	chr4B : 687411404 - 687413404	ZCCT-B1a	chr4D : 523036945 - 523038945	ZCCT-D1a	chr5A : 710462437 - 710464437	ZCCT-A2a	chr4B : 687422477 - 687424477	ZCCT-B2a	chr4D : 522982099 - 522984099	ZCCT-D2a
Triticum aestivum cv. JM47	N/A	N/A	chr4B : 693489038 - 693491038	ZCCT-B1b	chr4D : 524784757 - 524786757	ZCCT-D1a	N/A	N/A	chr4B : 693502397 - 693504397	ZCCT-B2b	chr4D : 524729928 - 524731928	ZCCT-D2a
Triticum aestivum cv. KF11	chr5A : 702535662 - 702537662	ZCCT-A1a	chr4B : 680143824 - 680145824	ZCCT-B1b	chr4D : 522744252 - 522746252	ZCCT-D1a	chr5A : 702518942 - 702520942	ZCCT-A2a	chr4B : 693502397 - 693504397	ZCCT-B2b	chr4D : 522689415 - 522691415	ZCCT-D2a
Triticum aestivum cv. MZM	chr5A : 706854014 - 706856014	ZCCT-A1a	chr4B : 686198861 - 686200861	ZCCT-B1a	chr4D : 521637972 - 521639972	ZCCT-D1a	chr5A : 706837294 - 706839294	ZCCT-A2a	chr4B : 686209905 - 686211905	ZCCT-B2a	chr4D : 521583142 - 521585142	ZCCT-D2a
Triticum aestivum cv. NC4	chr5A : 700615100 - 700617100	ZCCT-A1a	chr4B : 679496425 - 679498425	ZCCT-B1b	chr4D : 519662462 - 519664462	ZCCT-D1a	chr5A : 700598379 - 700600379	ZCCT-A2a	chr4B : 679509785 - 679511785	ZCCT-B2b	chr4D : 519717294 - 519719294	ZCCT-D2a
Triticum aestivum cv. S4185	chr5A : 711030618 - 711032618	ZCCT-A1a	chr4B : 681951016 - 681953016	ZCCT-B1b	chr4D : 522250135 - 522252135	ZCCT-D1a	chr5A : 711013898 - 711015898	ZCCT-A2a	chr4B : 681964374 - 681966374	ZCCT-B2b	chr4D : 522195296 - 522197296	ZCCT-D2a
Triticum aestivum cv. XN6028	chr5A : 703717683 - 703719683	ZCCT-A1a	chr4B : 685812657 - 685814657	ZCCT-B1b	chr4D : 520799354 - 520801354	ZCCT-D1a	chr5A : 703700961 - 703702961	ZCCT-A2a	chr4B : 685826014 - 685828014	ZCCT-B2b	chr4D : 520744519 - 520746519	ZCCT-D2a
Triticum aestivum cv. XY6	chr5A : 702480367 - 702482367	ZCCT-A1a	chr4B : 677520091 - 677522091	ZCCT-B1b	chr4D : 522756306 - 522758306	ZCCT-D1a	chr5A : 702463647 - 702465647	ZCCT-A2a	chr4B : 677533450 - 677535450	ZCCT-B2b	chr4D : 522701481 - 522703481	ZCCT-D2a
Triticum aestivum cv. YM158	N/A	N/A	chr4B : 688864312 - 688866312	ZCCT-B1a	chr4D : 523149645 - 523151645	ZCCT-D1a	N/A	N/A	chr4B : 688953233 - 688955233	ZCCT-B2a	chr4D : 523094800 - 523096800	ZCCT-D2a
Triticum aestivum cv. ZM16	chr5A : 703486362 - 703488362	ZCCT-A1a	chr4B : 691836748 - 691838748	ZCCT-B1b	chr4D : 523201357 - 523203357	ZCCT-D1a	chr5A : 703469642 - 703471642	ZCCT-A2a	chr4B : 691850105 - 691852105	ZCCT-B2b	chr4D : 523146523 - 523148523	ZCCT-D2a
Triticum aestivum cv. ZM22	chr5A : 702448536 - 702450536	ZCCT-A1a	chr4B : 670522883 - 670524883	ZCCT-B1b	chr4D : 522551341 - 522553341	ZCCT-D1a	chr5A : 702431816 - 702433816	ZCCT-A2a	chr4B : 670536240 - 670538240	ZCCT-B2b	chr4D : 522496495 - 522498495	ZCCT-D2a
Triticum aestivum cv. ZM366	chr5A : 705361371 - 705363371	ZCCT-A1a	chr4B : 683130423 - 683132423	ZCCT-B1b	chr4D : 523411262 - 523413262	ZCCT-D1a	chr5A : 705344650 - 705346650	ZCCT-A2a	chr4B : 683143783 - 683145783	ZCCT-B2b	chr4D : 523356420 - 523358420	ZCCT-D2a

## Sheet: S6
Table S6. Orthologous copies of each VRN2 in related grass species
Species	Genomes	Ghd7	ZCCT-A1	ZCCT-B1			ZCCT-D1	ZCCT-A2	ZCCT-B2		ZCCT-D2
Triticum spelta	ABD		TraesTSP5A01G571100	TraesTSP4B01G401100	TraesTSP4B01G401000	TraesTSP4B01G400900*	TraesTSP4D01G390300	TraesTSP5A01G571000	none		TraesTSP4D01G390200
Triticum turgidum cv. Svevo	AB		TRITD5Av1G253700	none			N/A	TRITD5Av1G253660	TRITD4Bv1G201970	TRITD4Bv1G201990	N/A
Triticum timophevii	AtG		Tritim_EIv0.3_1028420	none				Tritim_EIv0.3_1028410	none
Triticum urartu	A		TuG1812G0500005505.01	N/A			N/A	TuG1812G0500005504.01	N/A		N/A
Aegilops tauschii	D		N/A	N/A			AET4Gv20849700	N/A	N/A		AET4Gv20849500
Aegilops umbellulata	U		N/A	N/A			AeUmb.TA1851.r1.5UG0053190	N/A	N/A		AeUmb.TA1851.r1.5UG0053180
Oryza sativa indica		BGIOSGA024502
Brachypodium distachyon		BRADI_3g10010v3
						*sequencing errors so not included in analysis
